# Supplementary material for: A Novel Fluidic Platform for Semi-Automated Cell Culture into Multiwell-like Bioreactors
Source: Micromachines (Basel). 2022 Jun 24;13(7):994. doi: 10.3390/mi13070994 (PMC9316907; doi:10.3390/mi13070994)
Supplement: Supplementary file 1 [file micromachines-13-00994-s001.zip]

Archive with 1 entries (1 files):
- micromachines-1774297-supplementary.pdf
